# Supplementary material for: Advanced glycation endproducts mediate chronic kidney injury with characteristic patterns in different stages
Source: Front Physiol. 2022 Sep 9;13:977247. doi: 10.3389/fphys.2022.977247 (PMC9500449; doi:10.3389/fphys.2022.977247)
Supplement: Supplementary file 1 [file DataSheet1.ZIP]

Archive with 18 entries (18 files):
- Fig 1_Num. of dilated neovessels.pzfx
- Fig 2_glomerular area.pzfx
- Fig 3_Junctions of podocyte.pzfx
- Fig 4A_PAS staining area.pzfx
- Fig 4B_Masson_fibrotic area.pzfx
- Fig 5_renal biochemical indexes.pzfx
- Fig 6A_positive area of p-moesin.pzfx
- Fig 6B-C_p-moesin expression in model mice.pzfx
- Fig 7A_p-moesin and CD34_Fluorenscence Intenstity.pzfx
- Fig 7B_p-moesin and CD34_Colocalization Coefficient .pzfx
- Fig 8A_MSN knock out verification.pzfx
- Fig 9A_AGE and p-moesin.pzfx
- Fig 9B_adenovirus transfection and p-moesin.pzfx
- Fig 9C_AGE and tube formation.pzfx
- Fig 9D_adenovirus transfection and tube formation.pzfx
- Fig S1_CD34 and col-I.pzfx
- Fig S2_RAGE knock out verification.pzfx
- revised_statistic data.xlsx
