# Supplementary material for: Advanced glycation endproducts mediate chronic kidney injury with characteristic patterns in different stages
Source: Front Physiol. 2022 Sep 9;13:977247. doi: 10.3389/fphys.2022.977247 (PMC9500449; doi:10.3389/fphys.2022.977247)
Supplement: Supplementary file 1 [file DataSheet1.ZIP › revised_statistic data.xlsx]

## Sheet: Figure 1
Fig 1_Num. of dilated neovessels
	Control	BSA	AGE-BSA	RAGE(-/-)+AGE-BSA
1 m	0	0.33	4.25	0
	0	0	4	0
	0	0	4.2	0
6 m	0	0	0.33	0
	0	0	0	0
	0	0	0	0

## Sheet: Figure 2
Fig 2_glomerular area
	Control	BSA	AGE-BSA	RAGE(-/-)+AGE-BSA
1 m	1.09749	1.17909	0.812484	1.05905
	0.969844	0.999881	1.01788	1.11171
	0.938305	0.864591	1.0456	1.02715
	1.04774	0.869775	0.908451	1.02622
	1.01375	1.02091	0.817007	0.980915
	0.932868	1.11427	0.775114	0.933331
6 m	1.03128	1.09515	0.718966	1.02367
	1.05114	1.0821	0.425374	1.07534
	0.918718	1.02997	0.897161	1.35542
	1.02202	1.03215	0.733447	0.88346
	1.00578	1.02002	0.551256	1.3139
	0.971058	0.939536	0.761451	0.712218

## Sheet: Figure 3
Fig 3_Junctions of podocyte
	Control	BSA	AGE-BSA	RAGE(-/-)+AGE-BSA
1 m	4.39714	3.95082	1.57053	4.22223
	3.49721	3.78422	2.14166	4.8204
	4.92459	4.60735	1.35345	4.54319
	3.6146	4.44012	2.0354	3.85893
6 m	3.92747	3.95856	2.30496	4.1764
	3.89176	3.13579	1.90267	3.87163
	4.39551	3.87276	1.54561	3.52727
	4.70208	3.34794	1.79617	4.14455

## Sheet: Figure 4
Fig 4A_PAS staining area (% of renal area)
	Control	BSA	AGE-BSA	RAGE(-/-)+AGE-BSA
1 m	0.989247	0.800269	1.77607	0.904627
	1.01378	0.978634	1.75396	0.987487
	1.00242	1.07917	1.78874	0.913045
	0.994553	0.906039	1.7839	1.09927
6 m	1.00679	1.65757	2.93276	1.17616
	0.99567	1.09551	2.90464	1.11484
	1.00932	1.64782	2.96372	1.28576
	0.988216	1.0641	2.95082	1.14195
Fig 4B_Fibrotic area (%)
	Control	BSA	AGE-BSA	RAGE(-/-)+AGE-BSA
1 m	0.96481	0.985504	1.98335	0.57864
	1.10239	0.574768	2.79941	0.654016
	0.986278	0.939198	1.81993	0.637991
	0.946518	1.45456	2.35695	0.570489
6 m	0.878612	0.936336	2.46578	0.90057
	0.914697	0.811172	1.981	0.757961
	0.847586	0.83959	1.78443	0.695592
	0.956907	0.919823	2.57503	0.703779

## Sheet: Figure 5
Fig 5A_Urine albumin/creatinine ratio
	Control	BSA	AGE-BSA	RAGE(-/-)+AGE-BSA
1 m	1	1.6092	4.02713	2.30383
	1	0.321906	2.15264	0.649914
	1	2.04737	1.50866	0.609195
	1	1.43526	5.56799	1.43526
6 m	1	0.715842	5.18816	0.249007
	1	0.149883	1.56722	0.459528
	1	1.69434	4.98091	2.20814
	1	1.77265	11.9775	0.52424
Fig 5B_Serum creatinine
	Control	BSA	AGE-BSA	RAGE(-/-)+AGE-BSA
1 m	1	1.16705	1.14117	1.004
	1	1.14097	1.35107	1.10778
	1	0.839133	0.867389	1.23612
	1	0.965165	1.05721	1.04881
6 m	1	1.17167	3.67098	0.88363
	1	1.24674	3.15334	1.3021
	1	0.857188	3.76621	1.1327
	1	0.903506	1.99485	1.18082
Fig 5C_Blood Urea Nitrogen
	Control	BSA	AGE-BSA	RAGE(-/-)+AGE-BSA
1 m	1	1.00276	0.755003	1.05472
	1	0.778919	0.976186	1.02299
	1	0.610948	1.01801	0.761435
	1	1.17362	1.19318	1.01182
6 m	1	1.05471	1.39262	1.03816
	1	1.09845	1.46229	1.04632
	1	1.13738	1.33572	1.19738
	1	0.973094	1.29491	0.988017

## Sheet: Figure 6
Fig 6A_% positive area of glomeruli p-moesin immunohistochemical
	Control	BSA	AGE-BSA	RAGE(-/-)+AGE-BSA
1 m	0.80339	0.99096	3.10396	0.696045
	0.957062	0.954802	3.63051	0.811299
	1.23955	1.34011	4.01921	0.812429
6 m	0.791683	0.947621	1.62415	0.908037
	0.886445	0.905638	1.33027	0.786885
	0.842063	0.893643	1.7465	0.845662
Fig 6B_representative figure
	β-actin					moesin					p-moesin
1 m
	β-actin					moesin					p-moesin
6 m
Fig 6B_p-moesin expression (p-moesin/moesin)
	Control	BSA	AGE-BSA	RAGE(-/-)+AGE-BSA
1 m	0.956062	0.888659	1.93116	0.40518
	1.0116	0.932366	1.91759	0.403481
	1.02566	1.06107	2.26034	0.586667
	1.00669	0.60844	2.37449	0.999621
6 m	0.991472	2.67302	4.52942	1.10455
	1.0257	1.3466	3.17029	1.24628
	1.01524	2.08516	5.161	1.90254
	0.967588	1.53453	4.33063	0.466334

## Sheet: Figure 7
Fig 7_Colocalization Coefficient (p-moesin and CD34)
Control	BSA	AGE-BSA	RAGE(-/-)+AGE-BSA
0.29	0.52	0.75	0
0.42	0.37	0.83	0
0.44	0.53	0.79	0
0.48	0.57	0.83	0
0	0	0.77	0.43
0	0	0.7	0.3
0	0.5	0.81	0.38
0	0	0.78	0
0	0	0.72	0

## Sheet: Figure 8
Fig 8A_moesin knockout verification
	WT	MSN(-/Y)		β-actin					moesin
moesin/β-actin	1.0007	0.360862
	1.00195	0.38801
	1.00261	0.543072
	0.994743	0.138004
	WT	MSN(-/Y)		β-actin					p-moesin
p-moesin/moesin	1.00514	0.50736
	0.997844	0.656529
	0.998728	0.7013
	0.998285	0.55336

## Sheet: Figure 9
Fig 9A
	Ctrl	BSA	AGE-BSA							Ctrl	BSA	AGE-BSA
moesin/β-actin	0.997375	0.921365	0.992217						p-moesin/moesin	0.996953	1.17884	2.28538
	0.999897	0.998595	1.18856							0.99958	1.04711	1.49709
	1.00039	1.22193	1.10676							1.00697	1.14522	1.50202
	1.00234	1.03301	1.12319							0.996499	1.02925	1.43431
representative figure	β-actin					moesin					p-moesin
Fig 9B
	ad-NC	AGE-BSA	ad-WT moesin	ad-T558D	ad-T558A	ad-T558A+AGE-BSA				ad-NC	AGE-BSA	ad-WT moesin	ad-T558D	ad-T558A	ad-T558A+AGE-BSA
moesin/β-actin	0.997267	1.02029	1.89933	2.25823	2.23514	2.09016			p-moesin/moesin	1.01147	1.38857	1.09959	1.5215	1.15547	0.975694
	0.998576	1.04271	1.25571	1.62927	1.49447	1.15926				1.01449	1.29518	1.00933	1.22667	0.947452	0.91846
	1.00791	1.11215	1.32862	1.72056	1.61263	1.38374				1.0153	1.39789	1.04006	1.33233	0.669606	0.780712
	0.99625	1.13798	1.8482	2.31588	1.51578	1.8779				0.958738	1.18962	1.10729	1.07649	0.828123	0.938381
representative figure	β-actin					moesin					p-moesin
Fig 9C
Total length								Num. of branch points
Control	BSA	AGE-BSA						Control	BSA	AGE-BSA
0.91852	1.061	1.7212						0.938967	1.53991	2.51643
1.04092	1.076	1.9403						1.12676	1.45227	2.22848
0.7354	1.052	1.9774						0.638498	1.48357	3.41784
1.30516	1.12	1.7831						1.29577	1.6964	2.59155
Fig 9D
Total length								Num. of branch points
ad-NC	AGE-BSA	ad-WT moesin	ad-T558 D	ad-T558 A	ad-T558 A+AGE-BSA			ad-NC	AGE-BSA	ad-WT moesin	ad-T558 D	ad-T558 A	ad-T558 A+AGE-BSA
0.962817	1.75764	1.1106	1.75928	1.11188	1.27506			0.734694	1.59184	1.10204	1.77551	1.22449	0.979592
0.990438	1.65552	1.22834	1.66408	1.21626	1.23105			0.857143	1.34694	1.22449	1.71429	1.10204	1.34694
1.05675	1.48158	1.20751	1.69071	1.11755	1.14993			0.795919	1.46939	1.16327	1.65306	1.04082	1.16327
1.0173	1.64803	1.05945	1.68032	1.23059	1.27726			0.797278	1.30238	1.07279	1.48605	1.04218	1.07279

## Sheet: Figure S1
Fig S1A_CD34
	Control	BSA	AGE-BSA	RAGE(-/-)+ AGE-BSA			β-actin					CD34
1 m	1.00227	0.835922	0.80034	0.878057
	0.996389	1.10092	0.845726	0.86372
	0.997523	0.79654	0.866373	0.926025
	1.00382	1.13969	1.16801	0.961311
	Control	BSA	AGE-BSA	RAGE(-/-)+ AGE-BSA			β-actin					CD34
6 m	0.997068	0.712736	0.773175	0.592183
	1.00129	1.24916	1.51447	1.22725
	0.998704	1.04808	1.14214	1.02184
	1.00294	0.704143	0.843453	0.58179
Fig S1B_col-I
	Control	BSA	AGE-BSA	RAGE(-/-)+ AGE-BSA			β-actin					col-I
1 m	1.00083	1.09348	0.805108	0.618665
	0.997031	0.989667	1.03221	1.14918
	0.999939	1.14999	0.916016	1.10098
	1.0022	1.06899	1.09965	0.884097
	Control	BSA	AGE-BSA	RAGE(-/-)+ AGE-BSA			β-actin					col-I
6 m	0.996507	0.781541	0.894223	0.969864
	0.99807	0.977194	1.21891	1.31344
	1.00345	1.12024	1.26902	1.1254
	1.00197	0.804065	0.962194	0.659939

[truncated: 1 more sheets: Figure S2]
